# Supplementary material for: Prediction of CYP-Mediated Drug Interaction Using Physiologically Based Pharmacokinetic Modeling: A Case Study of Salbutamol and Fluvoxamine
Source: Pharmaceutics. 2023 May 24;15(6):1586. doi: 10.3390/pharmaceutics15061586 (PMC10301358; doi:10.3390/pharmaceutics15061586)
Supplement: Supplementary file 1 [file pharmaceutics-15-01586-s001.zip]

Archive with 1 entries (1 files):
- pharmaceutics-2390846-supplementary.pdf
